# Supplementary material for: Allelic imbalance metre (Allim), a new tool for measuring allele-specific gene expression with RNA-seq data
Source: Mol Ecol Resour. 2013 Apr 25;13(4):740–5. doi: 10.1111/1755-0998.12110 (PMC3739924; doi:10.1111/1755-0998.12110)
Supplement: Supplementary file 2 [file men0013-0740-SD2.txt]

 
 
 
 
 
 
 
 
 
 
 
 
 
Allim UserGuide,version1.0 
 
Institutfür Populationsgenetik 
VetmeduniVienna
Veterinärplatz1,A-1210 Wien 
Austria
March18 2013 
 
 
 
 
 
 
 
 
 
 
 
 
 
 
 
 
 
 
 
 
 
  2 
 
 
 
Contents
 
1.Introduction 
2.System Requirements
3.Allim Installation 
4.TheValidation oftheInstallation& Sample Input Files
5.Allim InputDescription 
6.Allim ModulesDescription 
7.Allim Output/ResultsFiles
8.BenchmarkoftheAllim Pipeline 
9.Validation 
10 ContactInformation 
11.References
 
 
 
 
 
 
 
 
 
 
 
 
 
 
 
 
 
 
 
 
 
 
 
 
 
 
 
 
 
 
 
 
 
  3 
1. Introduction 
 
Allim, Allelic imbalancemeter, offersanintegratedanduser-friendly solution for measuring 
allele specific gene expression (ASE)withinspecies. Allim estimates allelicimbalanceinF1
hybrids. Since mapping bias is the largest problem for reliable estimates of allele specific
gene expression using RNA-seq, Allim combines two different measures to account for
mappingbiases.First,Allim generatesapolymorphism awarereferencegenomethataccounts
for the sequence variation between the alleles ofbothparents(orparentallines). Second, 
Allim includesasequencespecificsimulation tool toestimate the remainingmappingbias.
Thisestimatedmappingbiasisthenincorporatedinthestatisticaltestsforallelicimbalance.
 
Thepipelinerequireswholetranscripthigh throughputRNA sequencing (RNA-seq)reads of
F1hybrids.Additionally,eitherRNA-seq reads forboth parents,genomic sequencing reads 
for both parents or two parentalgenomesforbothparentshavetobeprovidedinseparate 
files.Allim wastestedonIlluminapaired-end RNA-seq reads butitcan also handle FASTQ 
files from other NGS sequencing platforms.The provided parentalRNA-seq libraries can be 
from homozygous as well as heterozygous parents(however,allheterozygous loci will be
excluded during the analysis). 
Allim has fivemodules thatcanbe runbya singlecommand. All input parameters can be 
specified in the AllimOptions file. These parameters are then used torunthe complete 
pipeline.Allim provides two differentinputoptions:
 
AllimOptions_2Pexpr: ThisconfigurationfilecanbeusedwhenRNA-seq data forparent1,
parent2 and F1 (hybrid) is provided. In this caseAllim usesparent1 and parent2 RNA-seq 
reads to identify the fixed SNPs. The fixed SNPs are subsequently used to generate two 
“parental -genomes”,oneforeach parent.Note,rather than RNA-seq data,also DNA reads 
can be provided forthe two parents.
With Allim if user doesnothavereferencegenomeandcorrespondinggeneannotationin
GTFformat. It is possible to provide a single reference transcriptome along with RNA-seq 
data of both parents.The use of a reference transcriptome (or contigs from aRNA-Seqde
novo assembly)instead ofareferencegenomeisaccompanied by thefollowing differences:
• In a transcriptome assembly different isoforms are typically presented by different
contigs. Furthermore, assemblies often contain additional redundancies between 
contigsdue to sequencing errorsand polymorphismsin the RNA-seq reads used for
denovo transcriptomeassembly.
• AsAllim createstwoparentalreferences(genomesorheretranscriptomes),andmaps 4 
RNA-seq reads of the F1 individual to the “diploid genome”, only reads that map 
non-ambiguously can be used to determine ASE profiles.Itistherefore recommended 
to remove redundancy from the transcriptome assembly before Allim usage. 
• Astranscriptomeassembliestypicallydonothaveagtffilecontaininggenefeatures
(needed as Allim input).We have therefore added an additionalshortscriptto obtain 
a simple gtffile based on contig ids.
 
AllimOptions_2Pgenomes: ThisconfigurationfilecanbeusedwhentheuserprovidesRNA-
seq data for the F1 hybrid and a genomic sequence for each parental line. If genomic 
sequences of both parents are provided, both FASTA files need to have the same size and 
identical FASTA IDs. 
 
 
FiveModulesofAllim:
(1) Identification of fixed SNPs 
(2) ComputersimulationofRNA-seq readswith fixed SNPs
(3) Estimation ofthe remaining mapping bias with simulated data
(4) Estimation ofallele specificexpression for experimentaldata 
(5) Statisticaltestofsignificantallelic imbalance 
 
ThesourcecodeandtheusermanualofAllim areavailableathttp://code.google.com/p/allim/
 
 
2.System Requirements 
 
Tousethe Allim pipeline,the userneedsto meetthefollowing requirements: 
1. LinuxorMacintoshOSX system oranyotherUnix64bitsystem withatleast4GB 
ofRAM and 2 CPU (processors)
2. Python2.7.3[http://www.python.org/download/]
3. Biopython1.59 or higher [http://biopython.org/wiki/Download]
4. NumPy[http://numpy.scipy.org/]
5. PICARD (BuildBamIndex.jar,MergeSamFiles.jar,SortSam.jar)
[http://sourceforge.net/projects/picard/files/picard-tools/] 
6. SAMTOOLS [http://sourceforge.net/projects/samtools/files/samtools/] 
7. BedTools(bamToBed,intersectBed,sortBed)[http://code.google.com/p/bedtools/]
8. GSNAP[http://research-pub.gene.com/gmap/]
9. R version2.15.0[http://cran.r-project.org/] 5 
10.RPy2.2.2[http://rpy.sourceforge.net/rpy2.html]
11.R packagecarversion 2.0-12 [http://cran.r-project.org/web/packages/car/index.html]
12.R packagemultcompversion 1.2-12 [http://cran.r-
project.org/web/packages/multcomp/index.html]
13.BioconductorpackageedgeR 
[http://www.bioconductor.org/packages/2.10/bioc/html/edgeR.html] 
14.Bioconductorpackagelimma 
[http://www.bioconductor.org/packages/release/bioc/html/limma.html] 
 
Note:To install R packages listed above 11-14,R >=2.15.0 should beinstalled.
 
2.1 Operating system:
TheAllim packageisdesignedtoworkwitha 64-bitUnix operating system with atleast4 
GBof RAM and 2 CPUs (processors).
 
2.2 Python installation: 
Allim isdevelopedonPythonversion2.7.3.Python2.7.3foryouroperatingsystem canbe
obtained from http://www.python.org/download/. After the download follow the instructions 
given on theweb pageto completethepython installation and configuration.
 
2.3 Biopython installation: 
Allim requires biopython for efficient fasta sequence reading, writing and other sequence
manipulations. Once python is installed, biopython can be obtained and installed with the 
following steps:
 
Step1:Download the biopython source code from http://biopython.org/DIST/biopython-
1.60.tar.gz 
Step2:Uncompressthedownloadedfilewiththe following command: 
 tar –zxvfbiopython-1.60.tar.gz
Thiscommandwillreturnthefolder/directorybiopython-1.6.0 
Step3:Enter the uncompressed folder with following command:
 cd biopython-1.60 
Step4:To install the biopython package run these two commands:
 python setup.pybuild
 python setup.pyinstall
 
2.4 NumPyinstallation:  6 
NumPy is the fundamental package for scientific computing with Python. In the Allim 
pipeline NumPyisusedtointegratesequencing errors during the simulation of RNA-seq 
reads.In order to installNumPyon any Unix system the following steps are required:
 
Step1:Downloadthe NumPy package source code from 
http://sourceforge.net/projects/numpy/files/NumPy/1.6.0/ 
Step2:Uncompressthedownloadedfilewithfollowingcommand: 
 tar –zxvfnumpy-1.6.0.tar.gz
Thiscommandwillreturnthefolder/directorynumpy-1.6.0 
Step3:Enter the uncompressed folder with following command:
 cd numpy-1.6.0 
Step4:To install this python package run these two commands:
 python setup.pybuild
 python setup.pyinstall
 
2.5 PICARD installation: 
PicardcomprisesJava-based command-line utilities that manipulate SAM/BAM files.It is a 
collection of many JAVA jar files,which can be downloaded and used directly without prior 
installation. 
 
Step1:DownloadthelatestversionofPICARD from 
http://sourceforge.net/projects/picard/files/picard-tools/1.75/ 
Step2:Uncompress the downloaded file with the following command:
 unzip picard-tools-1.75.zip 
 
The Allim pipeline uses three jar files: 1) BuildBamIndex.jar, 2) MergeSamFiles.jar, 3)
SortSam.jar. Provide thefullpaths ofthese three jar files in AllimOptionsrunfiletorunthe 
Allim pipeline.  
 
2.6 SAMTOOLS installation: 
SAMTOOLSprovidevariousutilitiesforthemanipulationofalignmentsintheSAMformat,
including sorting,merging,indexing and generating alignments in a per-position format.
 
Step1:DownloadlatestSAMTOOLSsourcecodefrom
http://sourceforge.net/projects/samtools/files/samtools/
Step2:Uncompress the downloaded file samtools-0.1.18.tar.bz2 with following command:
tar -xvjfsamtools-0.1.18.tar.bz2  7 
Thiscommandwillreturnthefolder/directorysamtools-0.1.18 
Step3:Enter the uncompressed folder samtools-0.1.18 withfollowingcommand:
 cd samtools-0.1.18 
Step4:To make samtools executable run the makecommand:
 make
Afterrunning the makecommandanexecutablecalledsamtoolswillbecreated. Provide the 
fullpath of the samtools executable in the AllimOptionsrunfiletoruntheAllim pipeline.
 
2.7 BedToolsinstallation: 
BedToolsprovideasetoffunctionsto sortand intersectvariousgenomicformatsincluding 
bam files and files that contain genomic annotation such as gene position and SNP 
information. 
 
Step1:DownloadBedToolsfrom 
http://bedtools.googlecode.com/files/BEDTools.v2.16.2.tar.gz
Step2:Uncompress the downloaded file BEDTools.v2.16.2.tar.gzwiththefollowing
command:
tar -xzvfBEDTools.v2.16.2.tar.gz 
Thiscommandwillreturnthefolder/directory BEDTools-Version-2.16.2 
Step3:Enter the uncompressed folder BEDTools-Version-2.16.2 withfollowingcommand:
 cd BEDTools-Version-2.16.2 
Step4:To make BedTools executable run the makeallcommand:
 makeall
Afterrunningthe“makeall”command, BEDTools-Version-2.16.2/bin sub-folder/sub-
directory willbecreated, which contains all BedToolexecutables.
TheAllim pipelineuses three executables:1)intersectBed, 2)sortBed,3)bamToBed. Provide 
the full paths of these three executablesin the AllimOptionsrun file to run the Allim pipeline. 
 
2.8 GSNAP installation:
GSNAP(GenomicShort-read Nucleotide AlignmentProgram) is a mapper for RNA-seq data.
It has the advantages that it can detect splicing events and is capable of SNP tolerant
alignments(Wu & Nacu2010).
 
Step1:Downloadthe GSNAPsourcecodefrom 
http://research-pub.gene.com/gmap/src/gmap-gsnap-2012-07-20.tar.gz
Step2:Uncompress the downloaded file “gmap-gsnap-2012-07-20.tar.gz” withfollowing
command: 8 
tar -xzvfgmap-gsnap-2012-07-20.tar.gz
Step3:Enter the uncompressed folder “gmap-2012-07-20” withfollowingcommand:
 cd gmap-2012-07-20
Step4:To install the gmap package run these four commands:
./configure 
make
makecheck(optional)
makeinstall
TheabovefourcommandswillbuildGSNAPand other executables in “/usr/bin” 
Step5:To check the GSNAP installations run this command:
 gsnap –help
Thiscommandwillreturnthe detailed help manualfor various GSNAP parameters if 
the installation was successful. 
Note:Formoredetailed information how to install GSNAP please readthe gmap-2012-07-
20/README file. 
 
2.9 R installation:
The R source code specific to your operating system can be obtained from http://cran.r-
project.org/. To install R, please follow the instructions provided with R.
 
2.10 RPy2 installation:
RPy2isapythonclassdesignedtodostatisticsprogrammingusingRinpython.Inorderto
install RPy2on any Unix system the following steps are required:
 
Step1:Downloadthe RPy2packagesourcecodefrom 
http://sourceforge.net/projects/rpy/files/rpy2/2.2.x/
Step2:Uncompressthedownloadedfilewith following command: 
 tar –zxvfrpy2-2.2.2.tar.gz
Thiscommandwillreturnthefolder/directoryrpy2-2.2.2 
Step3:Enter the uncompressed folder with following command:
 cd rpy2-2.2.2 
Step4:To install the RPy2 package run the following two commands:
 python setup.pybuild
 python setup.pyinstall
 
2.11 Installation oftheR package car: 
Step1:Download the R package carsource code from  9 
http://cran.r-project.org/src/contrib/car_2.0-12.tar.gz 
Step2:Opentheterminalandrunthefollowingcommand:
R CMD INSTALLcar_2.0-12.tar.gz
 
2.12 Installation oftheR package multcomp: 
Step1:Download R package multcompsource code from 
http://cran.r-project.org/src/contrib/multcomp_1.2-12.tar.gz
Step2:Opentheterminalandrunthefollowingcommand:
R CMD INSTALLmultcomp_1.2-12.tar.gz
 
2.13 Installation oftheR package edgeR: 
Step1:Download R package edgeR source code from 
www.bioconductor.org/packages/2.3/bioc/src/contrib/edgeR_1.0.4.tar.gz
Step2:Opentheterminalandrunfollowingcommand:
R CMD INSTALLedgeR_1.0.4.tar.gz
 
2.14 Installation oftheR package limma: 
Step1:Download R package limma source code from 
http://phase.hpcc.jp/mirrors/stat/R/CRAN/src/contrib/limma_2.0.2.tar.gz
Step2:Open the terminaland run the following command:
R CMD INSTALLlimma_2.0.2.tar.gz
 
 
3.Allim Installation 
 
Theusercan download the latestversion ofAllim from http://code.google.com/p/allim/. The
file to download is called Allim_1.0.tar.gz. Movethefiletoanappropriatedirectoryandrun
the following command to uncompress the file: 
tar –zxvfAllim_1.0.tar.gz 
 
Notethatafteruncompressingthetar.gzfile,anew folderwillbecreatednamedAllim_1.0. 
Thisdirectorycontains the following files: 
 
< Allim_1.0> 
 | 
 <Allim.py> 
 <AllimOptions_2Pexpr> 
 <AllimOptions_2Pgenomes>
 <classes> 10 
| 
- <ase.py>
- <call_gsnap.py>
- <fixed_snp.py>
- <gff2gtf.py>
- <input_parse.py>
- <inter_species.py>
- <simulateRNAseq.py>
- <simulation.py>
- <utility.py>
- < statistical_test.py> 
 <executables>
| 
- <bamToBed>
- <intersectBed> 
- <sortBed> 
- <samtools> 
- <BuildBamIndex.jar> 
- <MergeSamFiles.jar> 
- <SortSam.jar> 
 
 
4.TheValidationoftheInstallation & Sample Input Files 
 
To validatetheinstallation of the Allim pipelineitcanberunwith a smalltest data set. The
test data set and the corresponding Allim configuration files can be obtained from the 
following URLs:
Parent1RNA-seq:http://allim.googlecode.com/files/parent1_RNAseq_fastq.tar.gz
Parent2RNA-seq:http://allim.googlecode.com/files/parent2_RNAseq_fastq.tar.gz
F1RNA-seq:http://allim.googlecode.com/files/F1_RNAseq_fastq.tar.gz
Parent1genome:http://allim.googlecode.com/files/parent1_genome.fa
Parent2genome:http://allim.googlecode.com/files/parent2_genome.fa
Referencefastafile:http://allim.googlecode.com/files/reference.fa
Geneannotationfile: http://allim.googlecode.com/files/reference.gtf
Allim configurationfile:http://allim.googlecode.com/files/AllimOptions_2Pexpr
Allim configurationfile:http://allim.googlecode.com/files/AllimOptions_2Pgenomes
 
Note:YoueitherneedtousetheparentalRNA-seq orthe parentalgenomic data.The option 
youchoosedependsonthetypeofinputdatayouhaveforyourownanalysis.
 
Createafoldernamed“test_data” in the Allim_1.0directory and download all the above test 
datafilesinto thisfolder,unzip and extractthecompressed files.Movethe
AllimOptions_2Pexpr and AllimOptions_2Pgenomes files into the directory Allim_1.0
directly.TheAllim pipelinecan then berun on thetestdatasetwith thefollowing two steps:  11 
1. Openthe terminal and enterthe Allim_1.0directory.
cd Allim_1.0 
2. Runthe Allim pipelinewiththe test data set via the following command (the type of 
the AllimOptions file that is used depends on the type of your input data): 
python Allim.py --option-file AllimOptions_2Pexpr
OR
python Allim.py --option-file AllimOptions_2Pgenomes
 
Togethelponhow to run Allim and required parametersenter: 
 python Allim.py–help
 
 
5. Allim InputDescription 
 
Allim can be run with the following command, which should be run under the Allim_1.0
directory:
 python Allim.py --option-file <pathtoAllimOptions file> 
However,beforerunningAllim withyourowndatasetallparametershavetobespecifiedin
the appropriate Allim Options files (AllimOptions_2Pexpr OR AllimOptions_2Pgenomes). 
Globalinput parameters:
 
Figure1showsglobalinputparameters, which are essential for all modules of Allim. Figure 2 
shows how the paths to third party tools that are used by Allim can be specified in the 
AllimOptionsfile.
 
  12 
 
Figure1: GlobalinputparametersoftheAllim pipeline.Thefigureshowsanextractfrom 
the AllimOptions_2Pexpr file. In AlimOptions_2Pgenomes, the parameter 
REFERENCEE_FASTAisreplacedbythetwoparameters:
PARENT1_REFERENCEE_FASTA AND PARENT2_REFERENCEE_FASTA.
 
 
Figure2: Specificationsoffullpathsofexternalsoftware/toolsusedinAllim.
  13 
TheremaininginputparametersaredescribedinthefollowingchapteralongwiththeAllim 
modulesdescription.
 
 
6. Allim ModulesDescription 
 
Module1:Identification offixed SNPs 
 
Thismoduleisonlyusedwhentheinputoption,“AllimOptions_2Pexpr” ischosen (RNA-seq 
or genomic DNA reads of both parents are provided). With the input option,
“AllimOptions_2Pgenomes” (two genomes,one foreach parent)isused thismodule willbe 
skipped.
 
The moduledeterminesfixedSNPs betweentheparentalgenotypes (lines)basedontheuser
provided RNA-seq libraries.Itaccepts multiplereplicatesfor the calculation of fixed SNPs to
increase the power and accuracy ofSNP detection.Foreachparentalgenotypeandreplicate
RNA-seq data (alternatively genomic DNA reads)canbeprovidedforpaired-end sequence 
data(pairsoffastq files,read1.fq and read2.fq, for each condition).Besides the RNA-seq data 
(genomic reads) further parameters can be specified as shown in Figure 3.The type of data 
that is used for calling fixed SNPs,eitherRNA orgenomic sequence isreadsisspecified via 
the parameter SEQUENCE_TYPE (“mRNA” or “DNA”).
 
In Allim the identification of fixed SNPs is based on the alignments of the RNA-seq reads 
(alternatively genomic DNA reads) performed with theGSNAPmapper(Wu& Nacu2010).
GSNAP is a unique mapper that can integrate given SNPinformationintothemapping
algorithm in order to improve read mapping of allelic variants.Allimmakesuseofthis
functionality by integrating the fixed SNP information into the mapping process to improve 
the quality of the alignments. However, in the beginning no fixed SNP information is 
available.Therefore,multiple cyclesofread mapping and subsequentcalling offixed SNPs
are required to improve the quality of the alignment and the identified fixed SNPs.The user 
can specify how often thisprocedure should be repeated (minimum & default:2 cycles).The
numberofcyclesgiven asinputprovidestheopportunity to fine-tune SNP calling accuracy,
asthisisdependenton the accuracy ofthe alignment.Asoutputa fixed SNP table foreach 
cycle issaved in the given outputdirectory.The fixed SNPinformationdeterminedinthelast
cycle is used in subsequentmodules.
  14 
The parameters MINIMUM_COVERAGE, FIXED_ALLELE_FREQUENCY,
MINIMUM_MAPPING_QUALITY and MINIMUM_BASE_QUALITYareusedineach
cycle to determine fixed SNPsbetween both parentalgenotypes(Figure 3). 
 
 
  15 
 
Figure3: Inputoptionsforthe identification of fixed SNPs between the two parental
genotypes. Thefigureshowsanextractfrom theAllimOptions_2Pexprfile. 
 
 
Module2:ComputersimulationofRNA-seq reads 16 
 
Thismodulesimulates paired-end Illumina reads in fastq format.Itinternallyusesthefixed
SNP information tocreate two“parentalgenomes”,one foreach parentoralternatively the
userprovided referencegenomes.Furtheritused theinformation from theprovided GTF file
(provided as a globalinputparameter). 
 
Forthereadsimulation,firsttwoparentspecificgenomes(“parentalgenomes”),whichonly
differwith respectto theidentified fixed SNPs,aregenerated.Foreach parentalgenomeall
possible paired-end reads that cover at least one fixed SNP position are simulated once.
Therefore,theexpressionratiobeenreads simulated foreach parentshould equal1 foreach
gene.In contrast,thedeviation from an expression ratio of1 inthesimulateddataforagene
indicates a remaining mapping bias,which is caused by the mapper itself. 
 
Algorithm:
1. Creationoftwo parentspecific (“parental”)genomesviathesubstitution ofthe base
at a fixed SNPposition in initial reference genome(thisstepisskippediftwo
parentalgenomesareprovided initially). 
2. Constructionof the longest transcript for each gene for both parental genomes
separately.Duetostep1,thetranscriptsforboth parentalgenomesonlydifferatthe
fixed SNP positions (AllimOptions_2Pexpr). Iftwoparentalgenomesareprovided
initially the both genomes must have identical genome length and identical gene
annotation.Each transcript consistsofthe 5’UTR,the CDSand the 3’UTR.
3. Simulationof the reads for both “transcriptomes” (as defined in step 2) separately.
This results in the same number of reads fromtheidenticalgenomiclocations for
both parents. The simulation is implemented via a sliding window approach where 
the “simulation window” slides one base pairatatime from 5’ towards 3’ of
transcript. Only thereadsthatspan afixed SNP arekeptastheremaining onesarenot
informativeforthesubsequentanalysis(they cannotbeused to determineASE).This
approach results in equalcoverage ofSNP position in the middle ofa transcriptand 
decreasing coverageofSNPstowardsbothendsofthetranscript(endofatranscript:
2 x read length + insert size). 
 
AdditionalparametersthatdefinethepropertiesofthesimulatedreadsareshowninFigure4.
 
  17 
 
Figure4:Inputoptionsforthe computersimulation ofRNA-seq reads from two parent
genotypes. Thefigureshowsanextractfrom theAllimOptionsfile.
 
 
Modules 3 & 4: Estimation of the remaining mapping bias with simulated data & 
Estimationofallelespecificexpressionforexperimentaldata
 
Module3 isdesigned toestimate the remainingmappingbias foreachgene(exon)via the 
simulated RNA-seq reads. In the simulated data the number of reads for each transcript is 
identical for both parental genotypes (parental lines). Resulting expression ratios between 
countsforboth genotypes(parental lines)should therefore be 1 foreach gene(exon)in the
absence ofa remaining mapping biasdue to the mapper.Ratiosdeviating from 1 indicatea
remaining mapping bias and are used as a correction factor to determine statistical
significance ofallelic imbalance in module 5. 
 
Module4 isdesigned to estimate the totalgene expression in both parental linesand allele 
specific gene expression in the F1 generation.The module generates an expression table for
allgenesand allexonsin two separate files.Thisexpression table willbe subsequently used 
in module 5 to test for significant allelic imbalance. 
 
Modules3&4makeuseofatwo-genomeapproach to determineallelespecificexpression.
In this approach the two “parental” genomes(one foreach parentalgenotype /parentalline)
that where created for the RNA-seq read simulation in module 2 (AllimOptions_2Pexpr)or
provided by the user (AllimOptions_2Pgenomes) are used as a “combined reference”
(genome of parent1 plus genome of parent2) to map RNA-seq reads.Only the reads that 18 
map unambiguously (no multiple equally good mapping positions) are used to determine
allele specific expression.Thisapproach excludesreadsthatdo notspan fixed SNPsasthese 
haveatleasttwo equally good mapping locationsin the“combined reference”.
 
Theinputfilesandotherparametersformodules3& 4canbespecifiedintheAllimOptions
file as shown in figure 5. 
 
 
 
Figure5: Inputoptionsforestimating totalallele specific expression.Thefigureshows
an extractfrom the AllimOptions_2Pexprfile. In AlimOptions_2Pgenomes only fastq files for 
the F1 hybrid have to be provided. 
 
 
Module5:Statisticaltestofsignificantallelicimbalance
 
G-tests ofallelicimbalance for each gene/exon are provided for samples withoutbiological
replication. If biological replicates areavailable, Allim provides an alternative approach to
determineallelicimbalanceacrossreplicates.In an ANOVA framework it is tested whether
differencesarepresent in theexpression strength between both alleles in theF1 generation. 19 
Module5 returns p-valuesforeach gene(exon)including multiple testing correction via the 
false discovery rate (FDR).
 
Forbothapproaches(G-test,ANOVA) three different correction factors are implemented in 
Allim,namely1)Librarysizenormalization,2)Mapping biascorrection and 3)Rescaling of
the corrected read count. These different normalization steps are explained in detail below 
together with examples (tables 1-4).
 
 
1)Library size normalization
Libraries are normalized by the TMM factor (trimmed mean of M-values normalization 
method; Robinson and Oshlack 2010). The factor is calculated using the bioconductor 
packageedgeR (Robinsonetal.2010) for each parental library and the F1 library for each 
replicate. Individual gene counts are then corrected by the TMM factor of the respective 
library. Note that for each hybrid library only one TMM factor has to be calculated. This 
factor is used for the expression profile of both parentalalleles.Table 1 provides read counts 
beforeand table2after the first normalization step.
 
Table1: Expressiontablewithraw readcountsoftwoparentallines(ps88andps94)andthe 
F1hybridfor ps88 and ps94 alleles. Only the expression values of 10 out of 4604 genes are 
provided.
 
Gene_ID ps88 ps94 ps88_hybrid ps94_hybrid
FBgn0011563 633 4 315 3 
FBgn0012690 107 173 59 59
FBgn0012695 41 18 8 18
FBgn0012699 175 205 60 62
FBgn0012706 56 74 45 33
FBgn0012708 99 135 35 54
FBgn0012709 40 52 17 28
FBgn0012711 97 88 46 32
FBgn0012714 1159 1080 557 658
FBgn0012717 2607 2520 1008 1296
  20 
 
Table2: ExpressiontablewithreadcountsaftertheTMM normalizationofthetwoparental
lines (ps88 and ps94) and the F1 hybrid for ps88 and ps94 alleles.The TMM factors for the 
three different libraries are: TMM (ps88) = 0.9377694, TMM (ps94) = 1.084862, TMM 
(hybrid) = 0.9829452.Only the expression values of 10 out of 4604 genes are shown.
 
Gene_ID ps88 ps94 ps88_hybrid ps94_hybrid
FBgn0011563 593.60801 4.33945 309.627725 2.948835 
FBgn0012690 100.34132 187.6812 57.993764 57.993764 
FBgn0012695 38.44854 19.52752 7.863561 17.693013 
FBgn0012699 164.10964 222.3968 58.976709 60.9426 
FBgn0012706 52.51508 80.27982 44.232532 32.43719 
FBgn0012708 92.83917 146.45643 34.403081 53.079039 
FBgn0012709 37.51077 56.41285 16.710068 27.522464 
FBgn0012711 90.96363 95.46789 45.215477 31.454245 
FBgn0012714 1086.8747 1171.65143 547.500453 646.777914
FBgn0012717 2444.76474 2733.85333 990.808719 1273.896925
 
 
2)Mapping biascorrection
TheresidualmappingbiasafteraccountingforfixedSNPsbetweenthetwoparentallinesis
accounted forvia the mapping biascoefficient.Thiscoefficientisdefined asthe expression 
ratio between both parentalalleles obtained from the simulated data (module 2). 
 
Mappingbiascoefficient=readcount_simuldata(parent1) /readcount_simuldata(parent2) 
 
The mapping bias coefficient is calculated for each gene. All read counts normalized by
library size (table 2) are then multiplied by the mapping bias coefficient of the respective gene 
(table 3).
  21 
Table 3: Expression table with read counts after the TMM normalization & mapping bias
correction of the two parental lines (ps88 and ps94) and the F1 hybrid for ps88 and ps94 
alleles. The mapping bias coefficient for each gene is shown in the 6th column.Onlythe
expression valuesof10 outof4604 genesare shown. 
 
 
Gene_ID ps88 ps94 ps88_hybrid ps94_hybrid
Mappingbias
coefficient
FBgn0011563 593.6080091 4.339449731 309.6277248 2.948835474 1.0000000
FBgn0012690 100.3413222 187.6812009 57.99376432 57.99376432 1.0000000
FBgn0012695 38.44854403 19.52752379 7.863561264 17.69301284 1.0000000
FBgn0012699 164.4542263 222.8637736 59.10054509 61.07056326 1.0020997
FBgn0012706 68.55262532 104.7964118 57.74067066 42.34315848 1.3053892
FBgn0012708 92.8391673 146.4564284 34.40308053 53.07903853 1.0000000
FBgn0012709 37.51077467 56.4128465 16.71006769 27.52246442 1.0000000
FBgn0012711 90.96362856 95.46789408 45.21547727 31.45424506 1.0000000
FBgn0012714 1086.874696 1171.651427 547.500453 646.777914 1.0000000
FBgn0012717 2445.858349 2735.076257 991.251935 1274.466774 1.0004473
 
 
3)Rescaling ofthecorrected read count
Afterapplyingtheabovetwonormalizationfactors,readcountsforthedifferentgenesacross
libraries can be inflated or decreased depending on thevaluesoftherespectivefactorsused.
As inflation results in an unjustified increase of power in the statistical test and a lowered
countin an unjustified decrease,the valueshave to be rescaled on a gene-wiselevel.Thisis
doneviathefollowing rescaling factor.
 
Rescalingfactor= expression valuebeforenormalization (sum over allsamples) /after
normalization (sum over allsamples) 
 
Allcorrectedreadcountsbythetwopreviouscorrectionfactors(table3)aremultipliedbythe
rescaling factor of the respective gene (table 4).
  22 
Table4: Expressiontablewithread counts afterallthree normalization stepsofthe two 
parentallines(ps88 and ps94)and the F1 hybridfor ps88 and ps94 alleles. Therescaling
factor for each gene is shown in the 6th column. Only the expression values of 10 out of 4604 
genesareshown.
 
Gene_ID ps88 ps94 ps88_hybrid ps94_hybrid Rescalingfactor
FBgn0011563 622.603728 4.551416993 324.7519791 3.092875991 1.048846576
FBgn0012690 98.84864517 184.8892561 57.13104934 57.13104934 0.985124004
FBgn0012695 39.12394206 19.87054981 8.001694811 18.00381332 1.017566284
FBgn0012699 162.675455 220.4532324 58.46130124 60.41001128 0.989183791
FBgn0012706 52.14788647 79.71848427 43.92324765 32.21038161 0.760698605
FBgn0012708 91.76589982 144.7633184 34.00536361 52.46541815 0.988439497
FBgn0012709 37.19686751 55.94075824 16.57023027 27.29214397 0.991631547
FBgn0012711 90.92862451 95.43115672 45.19807773 31.44214103 0.999615186
FBgn0012714 1087.251019 1172.057104 547.6900213 647.0018564 1.000346243
FBgn0012717 2440.717007 2729.326962 989.1682636 1271.787768 0.99789794
 
7. Allim Output / Results Files
 
After runningAllim, the results of the Allim pipeline can be found intheoutputdirectory
specified in the Allim Options file.Resultsare provided in the following format.
 
<OUTPUT_DIR>
 | 
- <01_fixed_SNP*1>
| 
- <1_fixed_snp.txt> 
- <2_fixed_snp.txt > 
- <3_fixed_snp.txt > 
- . 
- . 
- . 
- <n_fixed_snp.txt*> 
 
- <02_simulation_data_ase> 
| 
o <gene-expression-table> 
o <exon-expression-table > 
 
- <03_experimental_data_ase> 
| 
- <raw_gene-expression-table> 
- <raw_exon-expression-table> 
 
- <04_statistical_test> 
|  23 
- <corrected_ gene-expression-table with p-value*2>
- <corrected_ exon-expression-table with p-value*2>
 
Note:
‘*1’ this directory is only provided iftheinputoption “AllimOptions_2Pexpr”waschosen.
‘*2’ indicates the final output files in above structure; the remaining files are intermediate 
outputfilesconstructed by thepipeline. 
 
<01_fixed_SNP>:
ThisfoldercontainstheidentifiedfixedSNPsbetweentheparentalgenotypes(parentallines).
Thenumberatthebeginningofthefileindicates inwhichcycleofremappingthefixedSNPs
werecalled.“n” is a parameter that has to be provided by the user. 
 
<02_simulation_data_ase>:
Thisfoldercontainstheexpression tableswiththerawreadcountsofthesimulateddatafor
both parental genotypes (lines).Profiles are obtained forgenes as wellas forexons as units 
for which gene expression is measured. 
 
<03_experimental_data_ase>: 
Thisfolder contains the expression tables with the raw read counts of the experimentaldata 
for all replicates of both parental genotypes (lines) and the F1 generation. Profiles are
obtained forgenesaswellasforexonsasunitsofexpression.
 
<04_statisticaltest>: 
This folder contains the read counts of the experimental data, which were normalized and
corrected forthe residualmapping bias.Profilesfor allreplicates of both parentalgenotypes 
(lines) and the F1 generation are obtained for genes as well as for exons as units of
expression.
Theremainingtwofilesprovidetheresultsofthesignificancetestingforallelicimbalancefor
the F1 generation. 
 
 
8. Benchmark ofthe Allim Pipeline 
 
We have run the Allim pipeline with the following data setofRNA-seq reads from 
DrosophilapseudoobscuratobenchmarktheruntimeofAllim.Thereferencegenomerelease
2.23 wastaken from Flybaseand an improved annotation fileofD.pseudoobscurawastaken 24 
from (Palmieri et al 2012). The GTF file with the gene annotation contained 17,112 gene 
models.
 
RNA-seq reads(Illumina, GA II): 
Parent1reads:2million100bppaired-end readswith 68 bp average insertsize 
Parent2reads:2million100bppaired-end readswith 78 bp average insertsize 
F1reads: 2 million 100 bp paired-end readswith 98 bp average insertsize 
 
TheAllim runsimulatedthefollowingamountofsequencereads:
Parent1reads:10.26million 100 bp paired-end readswith 78 bp insertsize 
Parent2reads:10.26million 100 bp paired-end readswith 78 bp insertsize
 
Table5: BenchmarksforprocessingtimeforeachmoduleofAllim 
S.No. Module Time(min:sec)
1* Identification of fixed SNPs 95:00
2 ComputersimulationofRNA-seq reads
withfixedSNPs
20:00
3 Estimation ofallele specificexpression
and residualmapping bias withsimulated 
data
34:00
4 Estimation ofallele specificexpression 
withexperimentaldata 
24:00
5 Statisticaltestofallelic imbalance 3:00
* This step will be skipped when RNA-seq data forparent1 and parent2 notavailable. 
 
Allbenchmarkshavebeen doneon aMacOS X 10.6.8,2x2.8 GHzQuad-CoreIntelXeon,
with4GBofRAM using4processors(CPU). 
 
 
9. Validation
 
Wevalidatedtheperformanceofourpipelinewithexperimentalaswellassimulated RNA-
seq reads. The experimental data consisted of paired-end RNA-seq reads from males and 
females of two differentisofemale lines of Drosophilapseudoobscura(Table 6; Palmierietal
2012).
 
 
  25 
Table6: Number of paired-end RNA-seq reads ofD.pseudoobscura, whichwereusedfor
validation.(ps88and ps94stand for two different isofemale lines.)
Samples Readpairs (in million) InsertSize (bp) Readlength(bp)
ps88males 79.21 78 100
ps88females 80.00 78 100
ps94males 79.21 128 100
ps94females 80.00 68 100
 
The four libraries weregivenasinputtoAllimtocallfixeddifferencesbetweenboth
isofemale lines (different sexes were used as biological replicates).Module 1 of the pipeline 
identified154,920fixedSNPspresentinatotalof 9,626genes.ThefollowingAllim
parameterswere used to callthe fixed SNPs:
CALCULATE_FIXED_SNP_ITERATION =2
MINIMUM_COVERAGE=2
FIXED_ALLELE_FREQURNCY = 1.0 
MINIMUM_BASE_QUALITY=20
MINIMUM_MAPPING_QUALITY=20
Thereferencegenomerelease2.23wastakenfrom Flybaseandanimprovedannotationfile 
of D. pseudoobscurawastakenfrom(Palmieri et al 2012). The GTF file with the gene 
annotation contained 17,112 gene models.
 
 
Assignmentofreadstothecorrectparentalline:
 
TotesttheaccuracyofAllim toidentifytheparentaloriginofaread,ASEexpressionprofiles
weredeterminedforexperimentalandsimulateddata:
 
1.Experimentaldata:
a)pooled RNA-seq reads from libraries ps88males and ps94males (Table 6)
b)pooled RNA-seq reads from libraries ps88females and ps94females (Table 6) 
 
In contrastto RNA-seq data ofindividuals from the F1 generation,the parentalorigin ofthe 
pooled readsfrom both linesisknown.Therefore,thepercentageofreadsthatwereassigned 
to the correct parental line by Allim could be determined. The results show that between 
98.60% and 99.97% ofthereadswereassigned to thecorrectparentallineby Allim (Table7). 26 
Themarginaldifferencebetweenthesuccessratesofbothlinesisduetothefactthatps94isa
derivativeofthestrain forwhich thereference genome sequence wasprovided to Allim.For
this reason reads originating from ps94 that span polymorphic sites,which did not meet the 
threshold for calling fixed SNPs,are more easily mapped than reads originating from ps88.
Sinceweusedthemostextreme case for a reference bias,the small bias observed suggests 
that under less extreme settings,Allim will provide almost no bias caused by the reference 
genome.
 
2.Simulated data:
RNA-seq reads were simulated with the procedure described in module 2basedonthe
154,920 fixed SNPs determined for the experimental data previously. (Approach: For both 
parental genomes the same number of RNA-seq reads were simulated for the identical
genomicpositions.)For the simulation the following Allim parameters were used: 
ASCII_QUALITY_LETTER=e
READ_LENGTH =100
INSERT_SIZE = 78 
 
Theresultsshow that99.99% ofthesimulatedreadswereassignedtothecorrectparentalline
by Allim (Table7).Asthereadsweredirectly simulated based on thereferencegenomewith 
only fixed differencesedited, this remaining erroroccursduring themapping with GSNAP 
(possibly for reads spanning splice junctions). 
 
Table7: RNA-seq data sets used to testaccuracy ofAllim to identify the parentalorigin ofa 
read.
Dataset # Correctly identified 
reads,ps88 (%) 
# Correctlyidentified 
reads,ps94 (%) 
Pooledreadsfrom femalesof 
both lines
99.97 98.96 
Pooledreadsfrom malesof 
both lines
99.96 98.60 
Simulated readsforboth 
parentalgenomes
99.99 99.99 
 
 
Improvementofmapping qualityviamodification ofthereferencegenome
 
Wevalidatedtheimprovement of the mapping quality via reference modification by mapping  27 
RNA-seq reads (experimental & simulated data) to the original as well as the modified 
genomes. Mapping success was then compared between both approaches. The mapping 
success varies between 85.97% and 92.15% between the differentdata sets.However,in all
data sets an increase in mapping success after editing of the genomes between 0.07% and 
0.32% can bedetected (Table8).
 
Table8: Improvementof mapping success via genome modification.  
 
#Mappedsinglereads[%]
RNA-Seq data Totalnumberofsinglereads
Beforegenome
modification
Aftergenome
modification
Improvement 
[% oftotal
numberof
reads] 
  # readsp88 #readsp94 ps88 ps94 ps88 ps94 ps88 ps94 
Female data 79,981,000 79,998,000 91.18 92.15 91.49 92.22 0.31 0.07 
Male data 76,877,000 79,207,000 85.97 86.73 86.19 87.05 0.22 0.32 
Simulation 
data 122,682,000 122,682,000 90.94 90.96 91.05 91.03 0.11 0.07 
 
Wevalidated the performance ofourpipeline with experimentalaswellassimulated RNA-
seq reads. The experimental data consisted of paired-end RNA-seq reads from males and 
females of two differentisofemale lines of Drosophilapseudoobscura(Table 6,Palmieri et al 
2012).
 
10. ContactInformation 
 
Prof.Dr.ChristianSchlötterer
christian.schloetterer@vetmeduni.ac.at
 
Ram VinayPandey
ramvinay.pandey@vetmeduni.ac.at
 
SusanneU.Franssen
susanne.franssen@vetmeduni.ac.at
 
11. References: 
 
1.  Wu TD, Nacu S (2010) Fast and SNP-tolerant detection of complex variants and 
splicing in short reads. Bioinformatics 26: 873-881.  
2. Robinson MD, Oshlack A (2010) A scaling normalization method for differential 
expression analysis of RNA-seq data. Genome Biol. 11(3):R25
3. Robinson MD, McCarthy DJ, Smyth GK (2010) edgeR: a Bioconductor package 
for differential expression analysis of digital gene expression data.  28 
Bioinformatics 26(1):139-140. 
4. Palmieri N, Nolte V, Suvorov A, Kosiol C, Schlötterer C (2012) Evaluation of 
Different Reference Based Annotation Strategies Using RNA-Seq – A Case 
Study in Drososphila pseudoobscura. PLoS One, 7, e46415. 
 
 
